# Supplementary material for: Genomic Epidemiology of NDM-1 Carbapenemase-Producing Acinetobacter spp. from Hospital Wastewater in Shenzhen, China
Source: Antibiotics (Basel). 2026 Mar 27;15(4):347. doi: 10.3390/antibiotics15040347 (PMC13113592; doi:10.3390/antibiotics15040347)
Supplement: Supplementary file 1 [file antibiotics-15-00347-s001.zip]

Archive with 2 entries (2 files):
- Supplementary Materials.pdf
- Supplementary_Table_S3.xlsx.xlsx
