# Supplementary material for: Genomic Epidemiology of NDM-1 Carbapenemase-Producing Acinetobacter spp. from Hospital Wastewater in Shenzhen, China
Source: Antibiotics (Basel). 2026 Mar 27;15(4):347. doi: 10.3390/antibiotics15040347 (PMC13113592; doi:10.3390/antibiotics15040347)
Supplement: Supplementary file 1 [file antibiotics-15-00347-s001.zip › Supplementary_Table_S3.xlsx.xlsx]

## Sheet: Sheet1
Pairwise core-genome SNP distances among carbapenem-resistant Acinetobacter isolates
	109M	110M	113M	11M	136M	143M	152M	1M	251M	290M	342M	348M	363M	40M	425M	438M	459M	468M	472M	47M	491M	524M	582M	588M	589M	593M	597M	602M	609M	617M	626M	644M	652M	81M
109M	0	74	1167	78	1282	1055	1274	78	1244	1168	230	1000	1268	305	89	1243	219	1233	1024	1279	999	1110	1254	1243	1253	1272	1110	1243	1352	1251	1238	1352	1037	302
110M	74	0	1157	60	1274	1052	1266	60	1242	1172	213	998	1262	282	75	1242	201	1232	1034	1269	997	1101	1251	1242	1250	1266	1101	1241	1355	1248	1233	1346	1047	272
113M	1167	1157	0	1161	1393	977	1408	1161	1362	1340	1164	1049	1396	1174	1153	1369	1152	1352	1071	1377	1050	1259	1371	1360	1372	1397	1259	1360	1522	1373	1359	1479	1058	1179
11M	78	60	1161	0	1269	1052	1262	0	1225	1158	217	999	1250	293	83	1225	207	1217	1024	1264	998	1103	1238	1227	1237	1261	1103	1226	1344	1232	1222	1339	1037	284
136M	1282	1274	1393	1269	0	1338	154	1269	536	968	1278	1210	488	1301	1274	542	1274	542	1293	147	1211	1345	538	533	539	219	1345	529	805	542	536	1229	1304	1311
143M	1055	1052	977	1052	1338	0	1337	1052	1311	1265	1023	897	1336	1035	1053	1319	1019	1308	1022	1330	898	1112	1321	1313	1322	1301	1112	1312	1445	1323	1315	1439	1022	1050
152M	1274	1266	1408	1262	154	1337	0	1262	540	965	1280	1221	482	1296	1266	550	1270	541	1319	140	1222	1340	543	541	542	220	1340	533	769	550	542	1225	1331	1310
1M	78	60	1161	0	1269	1052	1262	0	1225	1158	217	999	1250	293	83	1225	207	1217	1024	1264	998	1103	1238	1227	1237	1261	1103	1226	1344	1232	1222	1339	1037	284
251M	1244	1242	1362	1225	536	1311	540	1225	0	943	1245	1189	163	1250	1243	40	1239	76	1310	521	1190	1315	45	43	44	547	1315	19	801	42	76	1225	1301	1271
290M	1168	1172	1340	1158	968	1265	965	1158	943	0	1195	1129	955	1205	1157	938	1187	935	1225	982	1130	1284	945	937	946	941	1284	942	1114	948	942	1131	1217	1221
342M	230	213	1164	217	1278	1023	1280	217	1245	1195	0	1018	1267	150	221	1244	55	1233	1037	1274	1017	1129	1255	1245	1254	1277	1129	1246	1349	1252	1238	1383	1052	158
348M	1000	998	1049	999	1210	897	1221	999	1189	1129	1018	0	1207	1011	994	1188	1008	1179	1031	1207	1	1129	1189	1172	1190	1199	1129	1182	1313	1189	1190	1311	1034	1027
363M	1268	1262	1396	1250	488	1336	482	1250	163	955	1267	1207	0	1276	1269	165	1265	165	1314	470	1208	1328	156	158	157	489	1328	156	811	163	159	1239	1320	1295
40M	305	282	1174	293	1301	1035	1296	293	1250	1205	150	1011	1276	0	298	1251	174	1240	1037	1290	1010	1119	1260	1248	1259	1305	1119	1251	1362	1259	1247	1382	1057	74
425M	89	75	1153	83	1274	1053	1266	83	1243	1157	221	994	1269	298	0	1242	212	1236	1030	1267	993	1110	1255	1246	1254	1267	1110	1244	1350	1249	1237	1339	1042	290
438M	1243	1242	1369	1225	542	1319	550	1225	40	938	1244	1188	165	1251	1242	0	1240	75	1306	525	1189	1317	45	55	44	552	1317	49	807	34	68	1215	1303	1270
459M	219	201	1152	207	1274	1019	1270	207	1239	1187	55	1008	1265	174	212	1240	0	1227	1028	1266	1007	1126	1251	1239	1250	1269	1126	1241	1345	1248	1232	1369	1042	174
468M	1233	1232	1352	1217	542	1308	541	1217	76	935	1233	1179	165	1240	1236	75	1227	0	1293	526	1180	1303	81	77	82	544	1303	71	792	92	67	1221	1289	1257
472M	1024	1034	1071	1024	1293	1022	1319	1024	1310	1225	1037	1031	1314	1037	1030	1306	1028	1293	0	1297	1030	1147	1311	1305	1312	1306	1147	1304	1379	1313	1298	1412	162	1049
47M	1279	1269	1377	1264	147	1330	140	1264	521	982	1274	1207	470	1290	1267	525	1266	526	1297	0	1208	1339	517	520	518	204	1339	512	799	527	517	1250	1315	1300
491M	999	997	1050	998	1211	898	1222	998	1190	1130	1017	1	1208	1010	993	1189	1007	1180	1030	1208	0	1130	1190	1173	1191	1200	1130	1183	1314	1190	1191	1312	1033	1026
524M	1110	1101	1259	1103	1345	1112	1340	1103	1315	1284	1129	1129	1328	1119	1110	1317	1126	1303	1147	1339	1130	0	1321	1309	1322	1340	2	1310	1460	1319	1317	1435	1139	1131
582M	1254	1251	1371	1238	538	1321	543	1238	45	945	1255	1189	156	1260	1255	45	1251	81	1311	517	1190	1321	0	42	1	550	1321	42	802	51	75	1222	1305	1281
588M	1243	1242	1360	1227	533	1313	541	1227	43	937	1245	1172	158	1248	1246	55	1239	77	1305	520	1173	1309	42	0	43	545	1309	38	795	45	67	1222	1298	1269
589M	1253	1250	1372	1237	539	1322	542	1237	44	946	1254	1190	157	1259	1254	44	1250	82	1312	518	1191	1322	1	43	0	551	1322	43	803	50	76	1221	1306	1280
593M	1272	1266	1397	1261	219	1301	220	1261	547	941	1277	1199	489	1305	1267	552	1269	544	1306	204	1200	1340	550	545	551	0	1340	541	815	550	539	1228	1324	1317
597M	1110	1101	1259	1103	1345	1112	1340	1103	1315	1284	1129	1129	1328	1119	1110	1317	1126	1303	1147	1339	1130	2	1321	1309	1322	1340	0	1310	1460	1319	1317	1437	1139	1131
602M	1243	1241	1360	1226	529	1312	533	1226	19	942	1246	1182	156	1251	1244	49	1241	71	1304	512	1183	1310	42	38	43	541	1310	0	800	47	65	1226	1297	1272
609M	1352	1355	1522	1344	805	1445	769	1344	801	1114	1349	1313	811	1362	1350	807	1345	792	1379	799	1314	1460	802	795	803	815	1460	800	0	813	793	1280	1377	1373
617M	1251	1248	1373	1232	542	1323	550	1232	42	948	1252	1189	163	1259	1249	34	1248	92	1313	527	1190	1319	51	45	50	550	1319	47	813	0	74	1220	1309	1278
626M	1238	1233	1359	1222	536	1315	542	1222	76	942	1238	1190	159	1247	1237	68	1232	67	1298	517	1191	1317	75	67	76	539	1317	65	793	74	0	1231	1294	1266
644M	1352	1346	1479	1339	1229	1439	1225	1339	1225	1131	1383	1311	1239	1382	1339	1215	1369	1221	1412	1250	1312	1435	1222	1222	1221	1228	1437	1226	1280	1220	1231	0	1414	1386
652M	1037	1047	1058	1037	1304	1022	1331	1037	1301	1217	1052	1034	1320	1057	1042	1303	1042	1289	162	1315	1033	1139	1305	1298	1306	1324	1139	1297	1377	1309	1294	1414	0	1064
81M	302	272	1179	284	1311	1050	1310	284	1271	1221	158	1027	1295	74	290	1270	174	1257	1049	1300	1026	1131	1281	1269	1280	1317	1131	1272	1373	1278	1266	1386	1064	0
